# Supplementary material for: Delivery and Metabolic Fate of Doxorubicin and Betulin Nanoformulations In Vivo: A Metabolomics Approach
Source: Metabolites. 2025 Nov 5;15(11):723. doi: 10.3390/metabo15110723 (PMC12654472; doi:10.3390/metabo15110723)
Supplement: Supplementary file 1 [file metabolites-15-00723-s001.zip]

Archive with 1 entries (1 files):
- metabolites-3938370-supplementary.pdf
